# Supplementary material for: Eupalinolide J Inhibits Cancer Metastasis by Promoting STAT3 Ubiquitin-Dependent Degradation
Source: Molecules. 2023 Mar 31;28(7):3143. doi: 10.3390/molecules28073143 (PMC10096386; doi:10.3390/molecules28073143)
Supplement: Supplementary file 1 [file molecules-28-03143-s001.zip]

Archive with 1 entries (1 files):
- molecules-2236088-supplementary.pdf
